# Supplementary material for: Incidence and Predictors for Oncologic Etiologies in Chinese Children with Pituitary Stalk Thickening
Source: Cancers (Basel). 2023 Aug 2;15(15):3935. doi: 10.3390/cancers15153935 (PMC10417368; doi:10.3390/cancers15153935)
Supplement: Supplementary file 1 [file cancers-15-03935-s001.zip]

Archive with 1 entries (1 files):
- cancers-2492582-supplementary.pdf
